# Supplementary material for: Knocking Out TAAR5: A Pathway to Enhanced Neurogenesis and Dopamine Signaling in the Striatum
Source: Cells. 2024 Nov 19;13(22):1910. doi: 10.3390/cells13221910 (PMC11592834; doi:10.3390/cells13221910)
Supplement: Supplementary file 1 [file cells-13-01910-s001.zip]

Archive with 1 entries (1 files):
- cells-3248862-supplementary.pdf
